# Supplementary material for: Genomic epidemiology offers high resolution estimates of serial intervals for COVID-19
Source: Nat Commun. 2023 Aug 10;14:4830. doi: 10.1038/s41467-023-40544-y (PMC10415581; doi:10.1038/s41467-023-40544-y)
Supplement: Supplementary file 4 — Supplementary Data 1 [file 41467_2023_40544_MOESM4_ESM.zip]

Archive with 2 entries (2 files):
- gisaid_hcov-19_acknowledgement_table_Stockdaleetal.pdf
- gisaid_ids_Stockdaleetal.csv
