# Supplementary material for: Genomic epidemiology offers high resolution estimates of serial intervals for COVID-19
Source: Nat Commun. 2023 Aug 10;14:4830. doi: 10.1038/s41467-023-40544-y (PMC10415581; doi:10.1038/s41467-023-40544-y)
Supplement: Supplementary file 4 — Supplementary Data 1 [file 41467_2023_40544_MOESM4_ESM.zip › gisaid_ids_Stockdaleetal.csv]

GISAID_ID	onset_date
EPI_ISL_1033125	2020-08-03
EPI_ISL_1033126	2020-08-13
EPI_ISL_1033127	2020-08-13
EPI_ISL_1033128	2020-07-23
EPI_ISL_1033129	2020-07-25
EPI_ISL_1033132	2020-08-19
EPI_ISL_1033135	NA
EPI_ISL_1033136	2020-07-22
EPI_ISL_1033137	2020-08-09
EPI_ISL_1033139	2020-07-12
EPI_ISL_1055265	NA
EPI_ISL_1055266	2020-07-28
EPI_ISL_1055267	2020-08-31
EPI_ISL_1055268	2020-07-29
EPI_ISL_1055269	2020-07-28
EPI_ISL_1055270	2020-08-19
EPI_ISL_1055271	2020-08-09
EPI_ISL_1055272	2020-08-15
EPI_ISL_1055273	2020-09-04
EPI_ISL_1055274	2020-09-04
EPI_ISL_1055275	2020-09-01
EPI_ISL_1055276	2020-08-28
EPI_ISL_1055277	2020-08-29
EPI_ISL_1055278	2020-08-29
EPI_ISL_1055279	2020-08-30
EPI_ISL_1055280	2020-09-10
EPI_ISL_1055281	2020-09-08
EPI_ISL_1055282	NA
EPI_ISL_1055283	2020-08-22
EPI_ISL_1055284	2020-07-31
EPI_ISL_1055285	2020-08-07
EPI_ISL_1055286	NA
EPI_ISL_1055287	2020-07-15
EPI_ISL_1055288	2020-07-17
EPI_ISL_1055289	2020-07-16
EPI_ISL_1055290	2020-07-13
EPI_ISL_1055291	NA
EPI_ISL_1055292	2020-07-17
EPI_ISL_1055293	2020-07-17
EPI_ISL_1055294	2020-07-18
EPI_ISL_1055295	2020-07-12
EPI_ISL_1055296	2020-07-18
EPI_ISL_1055297	2020-08-27
EPI_ISL_1055298	2020-09-03
EPI_ISL_1055299	2020-08-26
EPI_ISL_1055300	2020-08-07
EPI_ISL_1055301	NA
EPI_ISL_1055303	2020-07-26
EPI_ISL_1055304	2020-07-29
EPI_ISL_1055305	2020-07-30
EPI_ISL_1055306	2020-07-24
EPI_ISL_1055307	2020-08-16
EPI_ISL_1055308	NA
EPI_ISL_1055309	2020-08-25
EPI_ISL_1055310	2020-07-31
EPI_ISL_1055311	NA
EPI_ISL_1055312	2020-07-24
EPI_ISL_1055313	2020-08-03
EPI_ISL_1055314	2020-08-07
EPI_ISL_1055315	NA
EPI_ISL_1055316	NA
EPI_ISL_1055317	2020-08-09
EPI_ISL_1055318	2020-08-15
EPI_ISL_1055319	2020-07-25
EPI_ISL_1055320	2020-07-06
EPI_ISL_1055321	2020-07-24
EPI_ISL_1055322	2020-07-25
EPI_ISL_1055323	2020-07-27
EPI_ISL_1055324	2020-07-28
EPI_ISL_1055325	2020-07-26
EPI_ISL_1055326	2020-08-09
EPI_ISL_1055327	2020-08-11
EPI_ISL_1055328	NA
EPI_ISL_1055329	2020-08-15
EPI_ISL_1055330	2020-08-08
EPI_ISL_1055331	2020-08-12
EPI_ISL_1055332	2020-08-03
EPI_ISL_1055333	2020-08-14
EPI_ISL_1055334	2020-07-18
EPI_ISL_1055335	NA
EPI_ISL_1055336	2020-07-31
EPI_ISL_1055337	NA
EPI_ISL_1055338	NA
EPI_ISL_1055339	2020-07-15
EPI_ISL_1055340	2020-07-26
EPI_ISL_1055341	2020-07-31
EPI_ISL_1055342	2020-07-22
EPI_ISL_1055343	2020-07-23
EPI_ISL_1055344	2020-07-09
EPI_ISL_1055345	2020-07-25
EPI_ISL_1055346	NA
EPI_ISL_1055347	2020-08-09
EPI_ISL_1055348	NA
EPI_ISL_1055349	2020-08-15
EPI_ISL_1055350	2020-08-23
EPI_ISL_1055351	2020-08-19
EPI_ISL_1055353	2020-08-16
EPI_ISL_1055354	2020-07-26
EPI_ISL_1055355	2020-08-22
EPI_ISL_1055356	2020-08-13
EPI_ISL_1055357	2020-07-31
EPI_ISL_1055358	NA
EPI_ISL_1055359	2020-08-28
EPI_ISL_1055360	2020-08-06
EPI_ISL_1061399	NA
EPI_ISL_1061400	2020-08-03
EPI_ISL_1061401	2020-08-06
EPI_ISL_416410	2020-01-19
EPI_ISL_416411	2020-01-19
EPI_ISL_416412	2020-03-01
EPI_ISL_416413	2020-02-28
EPI_ISL_416414	2020-02-27
EPI_ISL_416415	2020-01-27
EPI_ISL_416514	2020-03-12
EPI_ISL_416515	2020-03-12
EPI_ISL_416516	2020-03-15
EPI_ISL_416517	2020-03-11
EPI_ISL_416518	2020-03-16
EPI_ISL_419714	2020-03-18
EPI_ISL_419715	2020-03-15
EPI_ISL_419716	2020-03-16
EPI_ISL_419717	2020-03-16
EPI_ISL_419718	2020-03-17
EPI_ISL_419719	2020-03-17
EPI_ISL_419720	2020-03-17
EPI_ISL_419721	2020-03-18
EPI_ISL_419722	2020-03-15
EPI_ISL_419723	2020-03-18
EPI_ISL_419724	2020-03-17
EPI_ISL_419725	2020-03-18
EPI_ISL_419726	2020-03-19
EPI_ISL_419727	2020-02-18
EPI_ISL_419728	2020-03-20
EPI_ISL_419729	2020-03-11
EPI_ISL_419730	2020-03-16
EPI_ISL_419731	NA
EPI_ISL_419733	2020-01-27
EPI_ISL_419734	2020-01-23
EPI_ISL_419736	2020-03-04
EPI_ISL_419737	2020-02-29
EPI_ISL_419738	2020-02-27
EPI_ISL_419739	2020-03-07
EPI_ISL_419740	2020-03-03
EPI_ISL_419741	2020-02-29
EPI_ISL_419742	2020-03-07
EPI_ISL_419743	2020-03-07
EPI_ISL_419744	2020-02-28
EPI_ISL_419745	2020-03-04
EPI_ISL_419746	2020-03-09
EPI_ISL_419747	2020-03-07
EPI_ISL_419748	2020-03-07
EPI_ISL_419749	2020-03-10
EPI_ISL_419750	2020-03-08
EPI_ISL_419751	2020-03-08
EPI_ISL_419752	2020-03-06
EPI_ISL_419753	2020-03-08
EPI_ISL_419754	2020-03-10
EPI_ISL_419755	2020-03-05
EPI_ISL_419756	2020-03-11
EPI_ISL_419757	2020-02-26
EPI_ISL_419758	2020-03-08
EPI_ISL_419759	2020-03-10
EPI_ISL_419760	2020-03-11
EPI_ISL_419761	2020-03-08
EPI_ISL_419762	2020-03-06
EPI_ISL_419763	2020-03-10
EPI_ISL_419764	2020-03-06
EPI_ISL_419765	2020-03-06
EPI_ISL_419766	2020-03-10
EPI_ISL_419767	2020-03-10
EPI_ISL_419768	2020-03-10
EPI_ISL_419769	2020-03-09
EPI_ISL_419770	2020-03-12
EPI_ISL_419771	2020-03-10
EPI_ISL_419772	2020-03-12
EPI_ISL_419773	2020-03-02
EPI_ISL_419774	2020-03-09
EPI_ISL_419775	2020-03-12
EPI_ISL_419776	2020-03-02
EPI_ISL_419777	2020-03-08
EPI_ISL_419778	2020-03-12
EPI_ISL_419779	2020-03-10
EPI_ISL_419780	2020-03-10
EPI_ISL_419781	2020-03-11
EPI_ISL_419782	2020-03-11
EPI_ISL_419783	2020-03-09
EPI_ISL_419784	2020-03-11
EPI_ISL_419785	2020-03-14
EPI_ISL_419786	2020-03-06
EPI_ISL_419787	2020-03-11
EPI_ISL_419788	2020-03-10
EPI_ISL_419789	2020-03-11
EPI_ISL_419791	2020-03-13
EPI_ISL_419792	2020-03-12
EPI_ISL_419793	2020-03-09
EPI_ISL_419794	2020-03-09
EPI_ISL_419795	2020-03-11
EPI_ISL_419796	2020-03-11
EPI_ISL_419797	2020-03-09
EPI_ISL_419798	2020-03-13
EPI_ISL_419799	2020-03-12
EPI_ISL_419800	2020-03-12
EPI_ISL_419801	2020-03-11
EPI_ISL_419802	2020-03-08
EPI_ISL_419803	2020-03-11
EPI_ISL_419804	2020-03-10
EPI_ISL_419805	2020-03-15
EPI_ISL_419806	2020-03-10
EPI_ISL_419807	NA
EPI_ISL_419808	2020-03-13
EPI_ISL_419809	2020-03-15
EPI_ISL_419810	2020-03-09
EPI_ISL_419811	2020-03-11
EPI_ISL_419812	2020-03-09
EPI_ISL_419813	2020-03-12
EPI_ISL_419814	2020-03-05
EPI_ISL_419815	2020-03-07
EPI_ISL_419816	2020-03-09
EPI_ISL_419817	2020-03-13
EPI_ISL_419818	2020-03-05
EPI_ISL_419819	2020-03-14
EPI_ISL_419821	2020-03-14
EPI_ISL_419822	2020-03-12
EPI_ISL_419823	2020-03-19
EPI_ISL_419824	2020-03-19
EPI_ISL_419826	NA
EPI_ISL_419827	2020-03-18
EPI_ISL_419828	2020-03-21
EPI_ISL_419829	2020-03-20
EPI_ISL_419830	2020-03-18
EPI_ISL_419834	2020-03-12
EPI_ISL_419836	2020-03-07
EPI_ISL_419837	2020-03-13
EPI_ISL_419838	2020-03-14
EPI_ISL_419839	2020-03-14
EPI_ISL_419840	2020-03-13
EPI_ISL_419841	2020-03-15
EPI_ISL_419842	2020-03-11
EPI_ISL_419843	2020-03-09
EPI_ISL_419844	2020-03-09
EPI_ISL_419845	2020-03-16
EPI_ISL_419846	2020-03-14
EPI_ISL_419847	2020-03-10
EPI_ISL_419848	2020-03-11
EPI_ISL_419849	2020-03-13
EPI_ISL_419850	2020-03-06
EPI_ISL_419851	2020-03-14
EPI_ISL_419852	2020-03-16
EPI_ISL_419853	2020-03-17
EPI_ISL_419854	2020-03-13
EPI_ISL_419855	2020-03-15
EPI_ISL_419856	2020-03-17
EPI_ISL_419857	2020-03-15
EPI_ISL_419859	2020-03-18
EPI_ISL_419860	2020-03-15
EPI_ISL_419861	2020-03-10
EPI_ISL_419862	2020-03-16
EPI_ISL_419863	2020-03-14
EPI_ISL_419864	2020-03-18
EPI_ISL_419865	2020-03-13
EPI_ISL_419866	2020-03-01
EPI_ISL_419867	2020-03-10
EPI_ISL_419868	2020-03-14
EPI_ISL_419869	2020-03-13
EPI_ISL_419870	2020-03-14
EPI_ISL_419871	2020-03-17
EPI_ISL_419872	2020-03-16
EPI_ISL_419873	2020-03-07
EPI_ISL_419874	2020-03-15
EPI_ISL_419875	2020-03-16
EPI_ISL_419876	2020-03-18
EPI_ISL_419878	2020-03-10
EPI_ISL_419879	2020-03-17
EPI_ISL_419881	2020-03-17
EPI_ISL_419882	2020-03-17
EPI_ISL_419883	2020-03-14
EPI_ISL_419884	2020-03-18
EPI_ISL_419885	2020-03-16
EPI_ISL_419886	2020-03-18
EPI_ISL_419887	2020-03-15
EPI_ISL_419888	2020-03-18
EPI_ISL_419889	2020-03-14
EPI_ISL_419890	2020-03-16
EPI_ISL_419891	2020-03-15
EPI_ISL_419892	2020-03-16
EPI_ISL_419893	2020-03-17
EPI_ISL_419894	2020-03-11
EPI_ISL_419895	2020-03-18
EPI_ISL_419896	2020-03-17
EPI_ISL_419897	2020-03-18
EPI_ISL_419898	2020-03-17
EPI_ISL_419899	2020-03-18
EPI_ISL_419900	2020-03-15
EPI_ISL_419901	2020-03-10
EPI_ISL_419902	2020-03-18
EPI_ISL_419903	2020-03-20
EPI_ISL_419904	2020-03-18
EPI_ISL_419905	2020-03-14
EPI_ISL_419906	2020-03-17
EPI_ISL_419907	2020-03-19
EPI_ISL_419908	2020-03-16
EPI_ISL_419909	2020-03-18
EPI_ISL_419910	2020-03-12
EPI_ISL_419911	2020-03-18
EPI_ISL_419912	2020-03-19
EPI_ISL_419913	2020-03-14
EPI_ISL_419914	2020-03-19
EPI_ISL_419915	2020-03-20
EPI_ISL_419917	2020-03-19
EPI_ISL_419918	2020-03-16
EPI_ISL_419919	2020-03-19
EPI_ISL_419920	2020-03-19
EPI_ISL_419921	2020-03-15
EPI_ISL_419922	2020-03-14
EPI_ISL_419923	2020-03-15
EPI_ISL_419924	2020-03-17
EPI_ISL_419926	2020-03-18
EPI_ISL_419927	2020-03-18
EPI_ISL_419928	2020-03-18
EPI_ISL_419929	2020-03-19
EPI_ISL_419931	2020-03-17
EPI_ISL_419932	2020-03-20
EPI_ISL_419933	2020-03-15
EPI_ISL_419934	2020-03-17
EPI_ISL_419935	2020-03-16
EPI_ISL_419936	2020-03-18
EPI_ISL_419938	2020-03-15
EPI_ISL_419939	2020-03-20
EPI_ISL_419940	2020-03-20
EPI_ISL_419941	2020-03-18
EPI_ISL_419942	2020-03-20
EPI_ISL_419943	2020-03-21
EPI_ISL_419944	2020-03-20
EPI_ISL_419945	2020-03-16
EPI_ISL_419946	2020-03-21
EPI_ISL_419947	2020-03-21
EPI_ISL_419948	2020-03-18
EPI_ISL_419949	2020-03-13
EPI_ISL_419950	2020-03-14
EPI_ISL_419951	2020-03-13
EPI_ISL_419952	2020-03-18
EPI_ISL_419953	2020-03-20
EPI_ISL_419954	2020-03-17
EPI_ISL_419955	2020-03-21
EPI_ISL_419956	2020-03-18
EPI_ISL_419957	2020-03-18
EPI_ISL_419958	2020-03-22
EPI_ISL_419959	2020-03-21
EPI_ISL_419960	2020-03-20
EPI_ISL_419961	2020-03-20
EPI_ISL_419962	2020-03-17
EPI_ISL_419963	2020-03-19
EPI_ISL_419964	2020-03-18
EPI_ISL_419965	2020-03-15
EPI_ISL_419966	2020-03-21
EPI_ISL_419967	2020-03-20
EPI_ISL_419968	2020-03-19
EPI_ISL_419969	2020-03-20
EPI_ISL_419970	2020-03-22
EPI_ISL_419971	2020-03-20
EPI_ISL_419972	2020-03-16
EPI_ISL_419973	2020-03-18
EPI_ISL_419974	2020-03-21
EPI_ISL_419975	2020-03-17
EPI_ISL_419976	2020-03-22
EPI_ISL_419977	2020-03-20
EPI_ISL_419978	2020-03-21
EPI_ISL_419979	2020-03-19
EPI_ISL_419980	2020-03-17
EPI_ISL_419983	2020-03-20
EPI_ISL_419984	2020-03-13
EPI_ISL_419985	2020-03-19
EPI_ISL_419986	2020-03-21
EPI_ISL_419987	2020-03-19
EPI_ISL_419988	2020-03-22
EPI_ISL_419989	2020-03-22
EPI_ISL_419990	2020-03-10
EPI_ISL_419991	2020-03-18
EPI_ISL_419992	2020-03-03
EPI_ISL_419993	2020-03-19
EPI_ISL_419994	2020-03-21
EPI_ISL_419995	2020-03-22
EPI_ISL_419996	2020-03-18
EPI_ISL_419997	2020-03-20
EPI_ISL_419998	2020-03-20
EPI_ISL_419999	2020-03-08
EPI_ISL_420000	2020-03-19
EPI_ISL_420001	2020-03-20
EPI_ISL_420002	2020-03-17
EPI_ISL_420003	2020-03-21
EPI_ISL_420004	2020-03-19
EPI_ISL_420005	2020-03-22
EPI_ISL_420006	2020-03-23
EPI_ISL_420007	2020-03-15
EPI_ISL_420008	2020-03-18
EPI_ISL_420009	2020-03-18
EPI_ISL_420010	2020-03-20
EPI_ISL_420011	2020-03-21
EPI_ISL_420012	2020-03-23
EPI_ISL_420013	2020-03-24
EPI_ISL_420014	2020-03-17
EPI_ISL_420015	2020-03-22
EPI_ISL_420016	2020-03-18
EPI_ISL_420017	2020-03-22
EPI_ISL_420036	2020-03-19
EPI_ISL_426637	2020-03-09
EPI_ISL_426638	2020-03-09
EPI_ISL_426639	2020-03-12
EPI_ISL_426640	2020-03-11
EPI_ISL_426641	2020-03-14
EPI_ISL_426642	2020-03-16
EPI_ISL_426643	2020-03-18
EPI_ISL_426644	2020-03-11
EPI_ISL_426645	2020-03-18
EPI_ISL_426646	2020-03-17
EPI_ISL_426647	2020-03-16
EPI_ISL_426648	2020-03-20
EPI_ISL_426649	2020-03-17
EPI_ISL_426650	2020-03-13
EPI_ISL_426651	2020-03-18
EPI_ISL_426652	2020-03-18
EPI_ISL_426653	2020-03-19
EPI_ISL_426654	2020-03-18
EPI_ISL_426655	2020-03-13
EPI_ISL_426656	2020-03-19
EPI_ISL_426657	2020-03-20
EPI_ISL_426658	2020-03-08
EPI_ISL_426659	2020-03-18
EPI_ISL_426660	2020-03-08
EPI_ISL_426661	2020-03-19
EPI_ISL_426662	2020-03-17
EPI_ISL_426663	2020-03-19
EPI_ISL_426664	2020-03-15
EPI_ISL_426665	2020-03-18
EPI_ISL_426666	2020-03-25
EPI_ISL_426667	2020-03-13
EPI_ISL_426668	2020-03-19
EPI_ISL_426669	NA
EPI_ISL_426670	2020-03-19
EPI_ISL_426671	2020-03-14
EPI_ISL_426672	2020-03-20
EPI_ISL_426673	2020-03-18
EPI_ISL_426674	2020-03-19
EPI_ISL_426675	2020-03-21
EPI_ISL_426676	2020-03-21
EPI_ISL_426679	2020-03-21
EPI_ISL_426680	2020-03-21
EPI_ISL_426681	2020-03-15
EPI_ISL_426682	2020-03-17
EPI_ISL_426683	2020-03-19
EPI_ISL_426684	2020-03-18
EPI_ISL_426686	2020-03-20
EPI_ISL_426687	2020-03-22
EPI_ISL_426688	2020-03-23
EPI_ISL_426689	2020-03-21
EPI_ISL_426690	2020-03-17
EPI_ISL_426691	2020-03-21
EPI_ISL_426692	2020-03-20
EPI_ISL_426693	2020-03-16
EPI_ISL_426694	2020-03-21
EPI_ISL_426695	2020-03-18
EPI_ISL_426696	2020-03-23
EPI_ISL_426697	2020-03-22
EPI_ISL_426698	2020-03-23
EPI_ISL_426700	2020-03-08
EPI_ISL_426701	2020-03-21
EPI_ISL_426702	2020-03-22
EPI_ISL_426705	2020-03-24
EPI_ISL_426707	2020-03-23
EPI_ISL_426708	2020-03-21
EPI_ISL_426709	2020-03-24
EPI_ISL_426710	2020-03-25
EPI_ISL_426711	2020-03-21
EPI_ISL_426713	2020-03-21
EPI_ISL_426714	NA
EPI_ISL_426715	2020-03-10
EPI_ISL_426716	2020-03-22
EPI_ISL_426717	2020-03-23
EPI_ISL_426719	2020-03-18
EPI_ISL_426721	2020-03-20
EPI_ISL_426722	2020-03-17
EPI_ISL_426723	2020-03-12
EPI_ISL_426724	2020-03-23
EPI_ISL_426725	2020-03-20
EPI_ISL_426726	2020-03-17
EPI_ISL_426727	2020-03-20
EPI_ISL_426728	2020-03-24
EPI_ISL_426729	2020-03-20
EPI_ISL_426730	2020-03-24
EPI_ISL_426731	2020-03-24
EPI_ISL_426732	2020-03-21
EPI_ISL_426733	2020-03-19
EPI_ISL_426734	2020-03-26
EPI_ISL_426735	2020-03-25
EPI_ISL_426736	2020-03-25
EPI_ISL_426737	2020-03-25
EPI_ISL_426738	2020-03-18
EPI_ISL_426739	2020-03-18
EPI_ISL_426740	2020-03-19
EPI_ISL_426743	2020-03-24
EPI_ISL_426744	2020-03-23
EPI_ISL_426745	2020-03-23
EPI_ISL_426746	2020-03-20
EPI_ISL_426747	2020-03-16
EPI_ISL_426749	2020-03-22
EPI_ISL_426750	2020-03-21
EPI_ISL_426751	2020-03-19
EPI_ISL_426753	2020-03-19
EPI_ISL_426754	2020-03-18
EPI_ISL_426755	2020-03-24
EPI_ISL_426756	2020-03-25
EPI_ISL_426757	2020-03-17
EPI_ISL_426758	2020-03-18
EPI_ISL_426759	2020-03-25
EPI_ISL_426760	2020-03-27
EPI_ISL_426762	2020-03-20
EPI_ISL_426765	2020-03-20
EPI_ISL_426766	2020-03-17
EPI_ISL_426767	2020-03-20
EPI_ISL_426768	2020-03-23
EPI_ISL_426769	2020-03-16
EPI_ISL_426771	2020-03-15
EPI_ISL_426772	2020-03-24
EPI_ISL_426775	2020-03-19
EPI_ISL_426778	2020-03-20
EPI_ISL_426789	2020-03-20
EPI_ISL_426791	2020-03-21
EPI_ISL_426792	2020-03-24
EPI_ISL_426793	2020-03-18
EPI_ISL_426794	2020-03-14
EPI_ISL_426795	2020-03-23
EPI_ISL_426796	2020-03-17
EPI_ISL_426797	2020-03-20
EPI_ISL_426798	2020-03-20
EPI_ISL_426799	2020-03-22
EPI_ISL_426800	2020-03-10
EPI_ISL_426802	2020-03-20
EPI_ISL_426804	2020-03-20
EPI_ISL_426806	2020-03-23
EPI_ISL_426807	2020-03-22
EPI_ISL_426808	2020-03-20
EPI_ISL_426809	2020-03-16
EPI_ISL_426810	2020-03-24
EPI_ISL_426811	2020-03-16
EPI_ISL_426812	2020-03-15
EPI_ISL_426813	2020-03-22
EPI_ISL_426814	2020-03-24
EPI_ISL_426816	2020-03-22
EPI_ISL_426817	2020-03-20
EPI_ISL_426819	2020-03-20
EPI_ISL_426820	2020-03-16
EPI_ISL_426821	2020-03-21
EPI_ISL_426822	2020-03-22
EPI_ISL_426823	2020-03-19
EPI_ISL_426824	2020-03-17
EPI_ISL_426825	2020-03-20
EPI_ISL_426826	2020-03-24
EPI_ISL_426831	2020-03-25
EPI_ISL_426832	2020-03-23
EPI_ISL_426833	2020-03-24
EPI_ISL_426835	2020-03-26
EPI_ISL_426836	2020-03-24
EPI_ISL_426837	2020-03-20
EPI_ISL_426838	2020-03-15
EPI_ISL_426839	2020-03-24
EPI_ISL_426840	2020-03-19
EPI_ISL_426841	2020-03-15
EPI_ISL_426842	2020-03-20
EPI_ISL_426843	2020-03-20
EPI_ISL_426844	2020-03-18
EPI_ISL_426846	2020-03-19
EPI_ISL_426847	2020-03-14
EPI_ISL_426848	2020-03-11
EPI_ISL_426849	2020-03-18
EPI_ISL_426850	2020-03-21
EPI_ISL_426851	2020-03-21
EPI_ISL_426854	2020-03-23
EPI_ISL_426855	2020-03-19
EPI_ISL_426856	2020-03-25
EPI_ISL_426859	2020-03-19
EPI_ISL_426860	2020-03-25
EPI_ISL_426861	2020-03-27
EPI_ISL_426862	2020-03-25
EPI_ISL_426863	2020-03-16
EPI_ISL_426864	2020-03-19
EPI_ISL_426865	2020-03-25
EPI_ISL_426866	2020-03-22
EPI_ISL_426867	2020-03-26
EPI_ISL_426869	2020-03-18
EPI_ISL_426870	2020-03-27
EPI_ISL_426871	2020-03-20
EPI_ISL_426872	2020-03-25
EPI_ISL_426873	2020-03-22
EPI_ISL_426874	2020-03-19
EPI_ISL_426875	2020-03-25
EPI_ISL_426876	2020-03-22
EPI_ISL_426877	2020-03-26
EPI_ISL_426878	2020-03-14
EPI_ISL_426881	2020-03-17
EPI_ISL_426905	2020-03-21
EPI_ISL_426906	2020-03-24
EPI_ISL_426907	2020-03-22
EPI_ISL_426908	2020-03-21
EPI_ISL_426909	2020-03-21
EPI_ISL_426910	2020-03-21
EPI_ISL_426911	2020-03-21
EPI_ISL_426912	2020-03-17
EPI_ISL_426914	2020-03-20
EPI_ISL_426915	2020-03-27
EPI_ISL_426916	2020-03-25
EPI_ISL_426917	2020-03-22
EPI_ISL_426918	2020-03-28
EPI_ISL_426919	2020-03-28
EPI_ISL_426920	2020-03-27
EPI_ISL_426921	2020-03-25
EPI_ISL_426922	2020-03-26
EPI_ISL_426923	2020-03-21
EPI_ISL_426924	2020-03-27
EPI_ISL_426925	2020-03-21
EPI_ISL_426926	2020-03-20
EPI_ISL_426927	2020-03-21
EPI_ISL_426928	2020-03-31
EPI_ISL_426929	2020-03-28
EPI_ISL_426931	2020-03-28
EPI_ISL_426932	2020-03-29
EPI_ISL_426933	2020-03-21
EPI_ISL_426934	2020-03-22
EPI_ISL_426935	2020-03-21
EPI_ISL_426936	2020-03-22
EPI_ISL_426937	2020-03-27
EPI_ISL_426938	2020-03-15
EPI_ISL_426939	2020-03-20
EPI_ISL_426940	2020-03-25
EPI_ISL_426941	2020-03-21
EPI_ISL_426942	2020-03-21
EPI_ISL_426943	2020-03-26
EPI_ISL_426945	2020-03-24
EPI_ISL_426947	2020-03-20
EPI_ISL_426948	2020-03-16
EPI_ISL_426949	2020-03-17
EPI_ISL_426950	2020-03-19
EPI_ISL_426951	2020-03-26
EPI_ISL_426952	2020-03-22
EPI_ISL_426953	2020-03-28
EPI_ISL_426954	2020-03-16
EPI_ISL_426955	2020-03-15
EPI_ISL_426956	2020-03-28
EPI_ISL_426957	2020-03-22
EPI_ISL_426958	2020-03-25
EPI_ISL_426960	2020-03-23
EPI_ISL_426961	2020-03-27
EPI_ISL_426962	2020-03-25
EPI_ISL_426963	2020-03-23
EPI_ISL_426964	2020-03-20
EPI_ISL_426965	2020-03-26
EPI_ISL_426966	2020-03-19
EPI_ISL_426968	2020-03-16
EPI_ISL_426969	2020-03-19
EPI_ISL_426970	2020-03-24
EPI_ISL_426971	2020-03-25
EPI_ISL_426972	2020-03-27
EPI_ISL_426973	2020-03-23
EPI_ISL_426975	2020-03-26
EPI_ISL_426976	2020-03-27
EPI_ISL_426977	2020-03-26
EPI_ISL_426978	2020-03-28
EPI_ISL_426979	2020-03-23
EPI_ISL_426980	2020-03-21
EPI_ISL_426981	2020-03-22
EPI_ISL_426982	2020-03-20
EPI_ISL_426985	2020-03-22
EPI_ISL_426986	2020-03-17
EPI_ISL_426987	2020-03-22
EPI_ISL_426988	2020-03-21
EPI_ISL_426989	2020-03-24
EPI_ISL_426990	2020-03-19
EPI_ISL_426991	2020-03-25
EPI_ISL_426992	2020-03-20
EPI_ISL_426993	2020-03-21
EPI_ISL_426994	2020-03-22
EPI_ISL_426995	2020-03-14
EPI_ISL_426998	2020-03-27
EPI_ISL_426999	2020-03-25
EPI_ISL_427000	2020-03-28
EPI_ISL_427001	2020-03-28
EPI_ISL_427002	2020-03-19
EPI_ISL_427003	2020-03-24
EPI_ISL_427004	2020-03-17
EPI_ISL_427005	2020-03-16
EPI_ISL_427007	2020-03-26
EPI_ISL_427008	2020-03-27
EPI_ISL_427009	2020-03-29
EPI_ISL_427010	2020-03-28
EPI_ISL_427011	2020-03-25
EPI_ISL_427012	2020-03-27
EPI_ISL_427013	2020-03-30
EPI_ISL_427014	2020-03-21
EPI_ISL_427015	2020-03-21
EPI_ISL_427016	2020-03-21
EPI_ISL_427017	2020-03-26
EPI_ISL_427018	2020-03-29
EPI_ISL_427019	2020-03-30
EPI_ISL_427020	2020-03-24
EPI_ISL_427022	2020-03-26
EPI_ISL_427023	2020-03-28
EPI_ISL_427024	2020-03-21
EPI_ISL_427025	NA
EPI_ISL_427026	2020-03-26
EPI_ISL_427028	2020-03-28
EPI_ISL_427029	2020-03-29
EPI_ISL_427030	2020-03-29
EPI_ISL_427031	2020-03-26
EPI_ISL_427032	2020-03-23
EPI_ISL_427034	2020-03-31
EPI_ISL_427036	2020-03-21
EPI_ISL_427038	2020-03-28
EPI_ISL_427039	2020-03-08
EPI_ISL_427040	2020-03-20
EPI_ISL_427041	2020-03-26
EPI_ISL_427042	2020-03-02
EPI_ISL_427044	2020-03-17
EPI_ISL_427045	2020-03-17
EPI_ISL_427046	2020-03-19
EPI_ISL_427047	2020-03-05
EPI_ISL_427048	2020-03-16
EPI_ISL_427049	2020-03-20
EPI_ISL_427050	2020-03-14
EPI_ISL_427051	2020-03-28
EPI_ISL_427053	2020-03-18
EPI_ISL_427055	2020-03-27
EPI_ISL_427056	2020-03-29
EPI_ISL_427057	2020-03-28
EPI_ISL_427058	2020-03-28
EPI_ISL_427059	2020-03-30
EPI_ISL_427060	2020-03-26
EPI_ISL_427061	2020-03-16
EPI_ISL_427062	2020-03-26
EPI_ISL_427063	2020-03-29
EPI_ISL_427064	2020-03-30
EPI_ISL_427065	2020-03-21
EPI_ISL_427066	2020-03-31
EPI_ISL_427067	2020-03-30
EPI_ISL_427068	2020-03-27
EPI_ISL_427069	2020-03-21
EPI_ISL_427070	2020-03-29
EPI_ISL_427071	2020-03-27
EPI_ISL_427072	2020-04-01
EPI_ISL_427073	2020-03-20
EPI_ISL_427074	2020-03-26
EPI_ISL_427076	2020-03-24
EPI_ISL_427077	2020-03-21
EPI_ISL_427078	2020-03-25
EPI_ISL_427079	2020-03-09
EPI_ISL_427080	2020-03-17
EPI_ISL_427081	2020-03-23
EPI_ISL_427082	2020-03-08
EPI_ISL_427083	2020-03-27
EPI_ISL_427084	2020-03-23
EPI_ISL_427087	2020-03-23
EPI_ISL_427088	2020-03-23
EPI_ISL_427089	2020-03-25
EPI_ISL_427090	2020-03-20
EPI_ISL_427091	2020-03-21
EPI_ISL_427092	2020-03-22
EPI_ISL_427093	2020-03-15
EPI_ISL_427094	2020-03-31
EPI_ISL_427095	2020-03-24
EPI_ISL_427096	2020-03-28
EPI_ISL_427097	2020-03-27
EPI_ISL_427100	2020-03-27
EPI_ISL_427101	2020-03-22
EPI_ISL_427102	2020-03-28
EPI_ISL_427103	2020-03-31
EPI_ISL_427105	2020-03-28
EPI_ISL_427106	2020-04-02
EPI_ISL_427107	2020-03-30
EPI_ISL_427108	2020-03-30
EPI_ISL_427109	2020-03-24
EPI_ISL_427110	2020-03-26
EPI_ISL_427111	2020-03-25
EPI_ISL_427112	2020-03-28
EPI_ISL_427113	2020-03-15
EPI_ISL_427114	2020-03-24
EPI_ISL_427115	2020-03-30
EPI_ISL_427116	2020-03-29
EPI_ISL_427117	2020-03-27
EPI_ISL_427118	2020-04-02
EPI_ISL_427119	2020-03-25
EPI_ISL_427120	2020-04-02
EPI_ISL_427121	2020-04-05
EPI_ISL_427122	2020-03-22
EPI_ISL_427123	2020-04-04
EPI_ISL_427124	2020-03-31
EPI_ISL_427125	2020-04-01
EPI_ISL_427126	2020-04-05
EPI_ISL_427128	2020-03-19
EPI_ISL_427129	2020-03-14
EPI_ISL_427130	2020-03-27
EPI_ISL_427131	2020-03-22
EPI_ISL_427133	2020-04-03
EPI_ISL_427134	2020-04-03
EPI_ISL_427135	2020-03-18
EPI_ISL_427137	2020-03-16
EPI_ISL_427138	2020-03-26
EPI_ISL_427139	2020-03-21
EPI_ISL_427140	2020-03-27
EPI_ISL_427141	2020-03-24
EPI_ISL_427142	2020-03-25
EPI_ISL_427143	2020-03-21
EPI_ISL_427144	2020-04-06
EPI_ISL_427145	2020-03-22
EPI_ISL_427146	2020-03-24
EPI_ISL_427147	2020-03-28
EPI_ISL_427148	2020-03-25
EPI_ISL_427153	2020-03-22
EPI_ISL_427155	2020-03-27
EPI_ISL_427156	2020-03-23
EPI_ISL_427157	2020-03-22
EPI_ISL_427158	2020-03-21
EPI_ISL_427159	2020-03-28
EPI_ISL_427160	2020-03-30
EPI_ISL_430470	2020-03-22
EPI_ISL_430471	2020-03-23
EPI_ISL_430472	2020-03-22
EPI_ISL_430473	2020-03-30
EPI_ISL_430474	2020-03-24
EPI_ISL_430475	2020-03-30
EPI_ISL_430476	2020-03-31
EPI_ISL_430477	2020-03-26
EPI_ISL_430478	2020-03-27
EPI_ISL_430479	2020-03-27
EPI_ISL_430480	2020-03-30
EPI_ISL_430481	2020-03-26
EPI_ISL_430482	2020-03-26
EPI_ISL_430484	2020-03-20
EPI_ISL_430485	2020-03-17
EPI_ISL_430486	2020-03-23
EPI_ISL_430487	2020-03-16
EPI_ISL_430488	2020-03-18
EPI_ISL_430489	2020-03-23
EPI_ISL_430490	2020-03-23
EPI_ISL_430491	2020-03-21
EPI_ISL_430492	2020-03-20
EPI_ISL_430493	2020-03-21
EPI_ISL_430498	2020-03-27
EPI_ISL_430499	2020-03-31
EPI_ISL_430500	2020-03-31
EPI_ISL_430501	2020-03-21
EPI_ISL_430502	2020-03-25
EPI_ISL_430503	2020-03-24
EPI_ISL_430505	2020-04-01
EPI_ISL_430506	2020-03-19
EPI_ISL_430507	2020-03-30
EPI_ISL_430508	2020-03-31
EPI_ISL_430509	2020-03-31
EPI_ISL_430510	2020-04-01
EPI_ISL_430511	2020-03-22
EPI_ISL_430512	2020-04-02
EPI_ISL_430513	2020-03-28
EPI_ISL_430515	2020-03-16
EPI_ISL_430516	2020-04-01
EPI_ISL_430517	NA
EPI_ISL_430518	2020-03-25
EPI_ISL_430519	2020-03-26
EPI_ISL_430520	2020-03-26
EPI_ISL_430521	2020-03-18
EPI_ISL_430522	2020-04-01
EPI_ISL_430523	2020-03-11
EPI_ISL_430524	2020-03-25
EPI_ISL_430525	2020-03-20
EPI_ISL_430526	2020-04-01
EPI_ISL_430527	2020-03-27
EPI_ISL_430528	2020-03-23
EPI_ISL_430529	2020-03-13
EPI_ISL_430530	2020-04-01
EPI_ISL_430531	2020-03-29
EPI_ISL_430533	2020-04-03
EPI_ISL_430534	2020-03-27
EPI_ISL_430535	2020-03-26
EPI_ISL_430536	2020-04-01
EPI_ISL_430537	2020-03-26
EPI_ISL_430538	2020-04-02
EPI_ISL_430539	2020-04-02
EPI_ISL_430540	2020-03-26
EPI_ISL_430542	2020-03-29
EPI_ISL_430543	2020-03-28
EPI_ISL_430544	2020-03-23
EPI_ISL_430545	2020-03-29
EPI_ISL_430546	2020-03-31
EPI_ISL_430547	2020-03-28
EPI_ISL_430548	2020-03-24
EPI_ISL_430549	2020-04-01
EPI_ISL_430550	2020-03-26
EPI_ISL_430551	2020-03-28
EPI_ISL_430552	2020-03-28
EPI_ISL_430553	2020-03-27
EPI_ISL_430554	2020-03-22
EPI_ISL_430555	2020-03-27
EPI_ISL_430556	2020-03-24
EPI_ISL_430557	2020-03-28
EPI_ISL_430558	2020-03-27
EPI_ISL_430559	2020-03-30
EPI_ISL_430560	2020-03-30
EPI_ISL_430561	2020-03-12
EPI_ISL_430562	2020-03-31
EPI_ISL_430563	2020-03-23
EPI_ISL_430564	2020-03-25
EPI_ISL_430565	2020-03-26
EPI_ISL_430567	2020-04-07
EPI_ISL_430569	2020-04-04
EPI_ISL_430570	2020-03-24
EPI_ISL_430573	2020-04-06
EPI_ISL_430574	2020-03-24
EPI_ISL_430575	2020-04-02
EPI_ISL_430576	2020-03-22
EPI_ISL_430577	2020-03-19
EPI_ISL_430578	2020-03-20
EPI_ISL_430579	2020-04-02
EPI_ISL_430580	2020-04-06
EPI_ISL_430581	2020-04-01
EPI_ISL_430582	2020-03-19
EPI_ISL_430583	2020-03-21
EPI_ISL_430584	2020-04-05
EPI_ISL_430585	2020-03-31
EPI_ISL_430586	2020-04-04
EPI_ISL_430587	2020-03-24
EPI_ISL_430588	2020-03-28
EPI_ISL_430589	2020-03-25
EPI_ISL_430590	2020-04-02
EPI_ISL_430591	2020-03-27
EPI_ISL_430592	2020-03-30
EPI_ISL_430594	2020-03-11
EPI_ISL_430595	2020-03-11
EPI_ISL_430596	2020-03-31
EPI_ISL_430597	2020-03-31
EPI_ISL_430598	2020-04-06
EPI_ISL_430599	2020-03-25
EPI_ISL_430600	2020-03-24
EPI_ISL_430601	2020-04-07
EPI_ISL_430602	2020-04-09
EPI_ISL_430603	2020-03-24
EPI_ISL_430604	2020-04-08
EPI_ISL_430605	2020-04-07
EPI_ISL_430606	2020-04-05
EPI_ISL_430607	2020-03-23
EPI_ISL_430608	2020-03-19
EPI_ISL_430609	2020-03-17
EPI_ISL_430610	2020-04-07
EPI_ISL_430611	2020-04-06
EPI_ISL_430612	2020-03-30
EPI_ISL_430613	2020-03-27
EPI_ISL_430614	2020-04-03
EPI_ISL_430615	2020-04-07
EPI_ISL_430616	2020-03-25
EPI_ISL_430617	2020-03-28
EPI_ISL_430618	2020-04-02
EPI_ISL_430619	2020-03-22
EPI_ISL_430620	2020-03-19
EPI_ISL_430622	2020-03-19
EPI_ISL_430623	2020-03-31
EPI_ISL_430624	2020-03-27
EPI_ISL_430625	2020-03-27
EPI_ISL_430626	2020-03-22
EPI_ISL_430627	2020-03-29
EPI_ISL_430628	2020-03-23
EPI_ISL_430629	2020-03-20
EPI_ISL_430630	2020-03-15
EPI_ISL_430638	2020-03-25
EPI_ISL_430639	2020-03-22
EPI_ISL_430640	2020-03-21
EPI_ISL_430641	2020-03-20
EPI_ISL_430643	2020-03-25
EPI_ISL_430644	2020-03-23
EPI_ISL_430645	2020-03-24
EPI_ISL_430646	2020-03-26
EPI_ISL_430647	2020-03-24
EPI_ISL_430648	2020-03-14
EPI_ISL_430649	2020-03-21
EPI_ISL_430650	2020-03-27
EPI_ISL_430651	2020-03-05
EPI_ISL_430653	2020-03-27
EPI_ISL_430654	2020-03-24
EPI_ISL_430655	2020-03-24
EPI_ISL_430656	2020-03-21
EPI_ISL_430657	2020-03-25
EPI_ISL_430658	2020-03-24
EPI_ISL_430659	2020-03-28
EPI_ISL_430660	2020-03-26
EPI_ISL_430661	2020-03-27
EPI_ISL_430662	2020-03-15
EPI_ISL_430663	2020-03-24
EPI_ISL_430664	2020-03-24
EPI_ISL_430665	2020-03-30
EPI_ISL_430666	2020-03-24
EPI_ISL_430667	2020-03-25
EPI_ISL_430668	2020-03-25
EPI_ISL_430669	2020-03-30
EPI_ISL_430670	2020-04-03
EPI_ISL_430671	2020-03-19
EPI_ISL_430672	2020-03-28
EPI_ISL_430673	2020-04-04
EPI_ISL_430674	2020-04-07
EPI_ISL_430675	2020-04-05
EPI_ISL_430676	2020-04-04
EPI_ISL_430677	2020-04-04
EPI_ISL_430678	2020-04-04
EPI_ISL_430680	2020-04-03
EPI_ISL_430681	2020-04-03
EPI_ISL_430682	2020-04-03
EPI_ISL_430683	2020-04-03
EPI_ISL_430684	2020-04-03
EPI_ISL_430685	2020-03-13
EPI_ISL_430688	2020-03-31
EPI_ISL_430689	2020-04-09
EPI_ISL_430690	2020-04-08
EPI_ISL_430691	2020-03-20
EPI_ISL_430692	2020-03-31
EPI_ISL_430693	2020-03-22
EPI_ISL_430694	2020-03-31
EPI_ISL_430695	2020-04-06
EPI_ISL_430696	2020-04-14
EPI_ISL_430697	2020-04-08
EPI_ISL_430698	2020-04-11
EPI_ISL_430700	2020-03-24
EPI_ISL_430701	2020-04-01
EPI_ISL_430702	2020-04-08
EPI_ISL_430704	2020-03-29
EPI_ISL_430705	2020-04-01
EPI_ISL_430706	2020-04-11
EPI_ISL_430707	2020-03-20
EPI_ISL_430708	2020-03-15
EPI_ISL_430714	2020-03-21
EPI_ISL_430716	2020-04-04
EPI_ISL_430717	2020-04-03
EPI_ISL_436111	2020-04-07
EPI_ISL_436112	2020-04-08
EPI_ISL_436113	2020-03-25
EPI_ISL_436114	2020-04-01
EPI_ISL_436115	2020-03-31
EPI_ISL_436116	2020-03-22
EPI_ISL_436117	2020-04-01
EPI_ISL_436118	2020-03-20
EPI_ISL_436119	2020-04-09
EPI_ISL_436120	2020-04-08
EPI_ISL_436121	2020-03-22
EPI_ISL_436122	2020-03-24
EPI_ISL_436123	2020-03-29
EPI_ISL_436124	2020-03-31
EPI_ISL_436125	2020-04-06
EPI_ISL_436126	2020-04-14
EPI_ISL_436128	2020-03-20
EPI_ISL_436129	2020-03-31
EPI_ISL_436130	2020-04-11
EPI_ISL_436131	2020-04-08
EPI_ISL_436132	2020-03-15
EPI_ISL_436688	2020-04-01
EPI_ISL_436689	2020-03-20
EPI_ISL_450212	2020-03-10
EPI_ISL_450213	2020-03-03
EPI_ISL_450214	2020-03-16
EPI_ISL_450215	2020-03-21
EPI_ISL_450216	2020-03-20
EPI_ISL_456432	2020-04-14
EPI_ISL_456433	2020-04-14
EPI_ISL_456444	2020-04-06
EPI_ISL_456445	2020-04-01
EPI_ISL_456449	2020-03-18
EPI_ISL_456451	2020-03-19
EPI_ISL_456465	2020-03-19
EPI_ISL_456474	2020-03-20
EPI_ISL_456491	2020-04-01
EPI_ISL_456516	2020-04-01
EPI_ISL_456532	2020-04-01
EPI_ISL_456629	2020-04-01
EPI_ISL_456630	2020-04-01
EPI_ISL_480558	2020-03-13
EPI_ISL_480618	2020-04-03
EPI_ISL_480641	2020-05-30
EPI_ISL_480642	2020-05-29
EPI_ISL_480643	2020-05-30
EPI_ISL_480644	2020-05-28
EPI_ISL_480645	2020-05-29
EPI_ISL_480646	2020-05-29
EPI_ISL_480650	2020-06-01
EPI_ISL_480651	2020-05-28
EPI_ISL_480652	NA
EPI_ISL_480654	2020-05-31
EPI_ISL_480655	2020-06-02
EPI_ISL_480656	NA
EPI_ISL_480662	2020-06-01
EPI_ISL_480663	NA
EPI_ISL_480668	2020-06-06
EPI_ISL_480669	2020-06-04
EPI_ISL_480672	2020-06-10
EPI_ISL_480673	2020-06-06
EPI_ISL_480674	2020-05-27
EPI_ISL_480675	NA
EPI_ISL_480676	2020-06-04
EPI_ISL_480677	NA
EPI_ISL_480678	2020-06-13
EPI_ISL_480679	2020-06-10
EPI_ISL_480680	2020-06-06
EPI_ISL_480681	2020-06-12
EPI_ISL_480682	2020-06-12
EPI_ISL_480688	2020-06-10
EPI_ISL_480689	2020-06-09
EPI_ISL_480698	2020-06-11
EPI_ISL_480699	2020-06-10
EPI_ISL_480700	2020-06-15
EPI_ISL_480701	2020-06-11
EPI_ISL_480702	2020-06-16
EPI_ISL_480704	2020-06-09
EPI_ISL_480707	2020-06-05
EPI_ISL_480708	NA
EPI_ISL_480709	2020-06-12
EPI_ISL_480710	2020-06-16
EPI_ISL_480715	2020-06-18
EPI_ISL_480716	NA
EPI_ISL_480717	2020-06-14
EPI_ISL_480718	2020-06-17
EPI_ISL_480722	2020-06-13
EPI_ISL_480723	2020-06-11
EPI_ISL_480725	2020-06-12
EPI_ISL_480726	2020-06-18
EPI_ISL_480727	2020-06-14
EPI_ISL_480728	2020-06-17
EPI_ISL_480729	NA
EPI_ISL_480730	2020-06-12
EPI_ISL_480731	2020-06-16
EPI_ISL_480732	2020-06-09
EPI_ISL_480733	2020-06-16
EPI_ISL_480735	2020-06-15
EPI_ISL_480736	2020-06-14
EPI_ISL_480737	2020-06-14
EPI_ISL_480738	2020-06-16
EPI_ISL_480740	2020-06-24
EPI_ISL_480741	2020-06-20
EPI_ISL_480742	2020-06-23
EPI_ISL_480744	2020-06-13
EPI_ISL_480747	2020-06-04
EPI_ISL_480748	2020-06-07
EPI_ISL_480749	2020-06-09
EPI_ISL_480751	2020-06-15
EPI_ISL_480752	NA
EPI_ISL_480753	NA
EPI_ISL_480754	2020-06-11
EPI_ISL_480755	2020-06-15
EPI_ISL_480756	2020-06-10
EPI_ISL_480757	2020-06-11
EPI_ISL_480758	2020-06-14
EPI_ISL_480759	2020-06-13
EPI_ISL_480760	2020-06-13
EPI_ISL_480761	2020-06-07
EPI_ISL_480762	2020-06-14
EPI_ISL_480763	2020-06-12
EPI_ISL_480765	2020-06-17
EPI_ISL_480766	2020-06-11
EPI_ISL_480767	2020-06-01
EPI_ISL_480768	2020-06-14
EPI_ISL_480769	2020-06-18
EPI_ISL_480770	2020-06-16
EPI_ISL_480771	2020-06-10
EPI_ISL_480772	2020-06-19
EPI_ISL_480773	2020-06-08
EPI_ISL_480774	2020-06-17
EPI_ISL_480775	2020-06-15
EPI_ISL_480777	2020-06-17
EPI_ISL_487271	2020-06-13
EPI_ISL_518064	2020-07-22
EPI_ISL_518065	2020-07-23
EPI_ISL_518066	2020-07-23
EPI_ISL_518067	2020-07-25
EPI_ISL_518068	2020-07-25
EPI_ISL_518069	2020-07-25
EPI_ISL_518070	2020-07-24
EPI_ISL_518071	2020-07-16
EPI_ISL_518072	NA
EPI_ISL_518073	2020-07-21
EPI_ISL_518074	NA
EPI_ISL_518075	2020-07-23
EPI_ISL_518076	2020-07-23
EPI_ISL_518077	2020-07-21
EPI_ISL_518078	2020-07-21
EPI_ISL_518079	NA
EPI_ISL_518080	2020-07-20
EPI_ISL_518081	2020-07-15
EPI_ISL_518082	NA
EPI_ISL_518083	2020-07-20
EPI_ISL_518084	2020-07-18
EPI_ISL_518085	2020-07-09
EPI_ISL_518086	2020-07-20
EPI_ISL_518088	2020-07-16
EPI_ISL_518089	2020-07-09
EPI_ISL_518090	2020-07-19
EPI_ISL_518091	2020-07-19
EPI_ISL_518092	2020-07-20
EPI_ISL_518093	2020-07-18
EPI_ISL_518094	2020-07-23
EPI_ISL_518096	2020-07-20
EPI_ISL_518097	2020-07-25
EPI_ISL_518099	2020-07-20
EPI_ISL_518100	2020-07-28
EPI_ISL_518101	2020-07-18
EPI_ISL_518103	2020-07-20
EPI_ISL_518104	2020-07-20
EPI_ISL_518105	2020-07-26
EPI_ISL_518106	2020-07-21
EPI_ISL_518109	NA
EPI_ISL_518112	2020-07-09
EPI_ISL_518113	2020-07-13
EPI_ISL_518114	2020-07-11
EPI_ISL_518117	2020-07-22
EPI_ISL_518122	2020-07-16
EPI_ISL_518123	2020-07-12
EPI_ISL_518126	2020-07-11
EPI_ISL_518127	2020-07-13
EPI_ISL_518128	NA
EPI_ISL_518131	NA
EPI_ISL_518132	2020-07-20
EPI_ISL_518133	NA
EPI_ISL_518134	2020-07-21
EPI_ISL_518135	2020-07-24
EPI_ISL_518138	2020-07-21
EPI_ISL_518139	2020-07-10
EPI_ISL_518140	2020-07-17
EPI_ISL_518141	2020-07-15
EPI_ISL_518142	2020-07-19
EPI_ISL_518147	2020-07-21
EPI_ISL_518149	2020-07-21
EPI_ISL_518150	2020-07-18
EPI_ISL_518151	2020-07-21
EPI_ISL_518153	2020-07-22
EPI_ISL_518154	2020-07-21
EPI_ISL_518155	2020-07-22
EPI_ISL_518156	2020-07-22
EPI_ISL_518157	2020-07-22
EPI_ISL_518158	2020-07-22
EPI_ISL_518160	2020-07-21
EPI_ISL_518161	2020-07-21
EPI_ISL_518162	NA
EPI_ISL_518163	NA
EPI_ISL_518165	2020-07-22
EPI_ISL_518166	2020-07-20
EPI_ISL_518167	2020-07-20
EPI_ISL_518168	2020-07-14
EPI_ISL_518169	2020-07-23
EPI_ISL_518170	2020-07-22
EPI_ISL_518171	2020-07-21
EPI_ISL_518172	2020-07-21
EPI_ISL_518174	2020-07-23
EPI_ISL_518175	2020-07-21
EPI_ISL_518179	2020-07-17
EPI_ISL_518180	2020-07-22
EPI_ISL_518181	2020-07-12
EPI_ISL_518182	2020-07-19
EPI_ISL_518185	2020-07-09
EPI_ISL_518186	2020-07-22
EPI_ISL_518193	2020-07-20
EPI_ISL_518194	2020-07-22
EPI_ISL_518195	2020-07-15
EPI_ISL_518196	2020-07-21
EPI_ISL_518198	2020-07-09
EPI_ISL_518199	NA
EPI_ISL_518200	2020-07-24
EPI_ISL_518201	2020-07-23
EPI_ISL_518202	2020-07-24
EPI_ISL_518204	2020-07-21
EPI_ISL_518206	2020-07-24
EPI_ISL_518218	NA
EPI_ISL_518219	2020-07-13
EPI_ISL_518220	2020-07-11
EPI_ISL_518224	2020-07-23
EPI_ISL_518229	2020-07-20
EPI_ISL_518230	2020-07-18
EPI_ISL_518231	2020-07-25
EPI_ISL_518232	2020-07-15
EPI_ISL_518234	2020-07-25
EPI_ISL_518235	2020-07-20
EPI_ISL_518236	NA
EPI_ISL_518239	2020-07-20
EPI_ISL_518240	2020-07-17
EPI_ISL_518241	2020-07-28
EPI_ISL_518242	2020-07-28
EPI_ISL_518243	2020-07-30
EPI_ISL_518246	2020-07-13
EPI_ISL_518247	2020-07-18
EPI_ISL_518248	2020-07-20
EPI_ISL_518249	2020-07-21
EPI_ISL_518250	2020-07-23
EPI_ISL_518251	2020-07-24
EPI_ISL_518252	2020-07-23
EPI_ISL_518254	NA
EPI_ISL_518255	NA
EPI_ISL_518256	2020-07-22
EPI_ISL_518257	2020-07-24
EPI_ISL_518258	2020-07-25
EPI_ISL_518259	2020-07-24
EPI_ISL_518261	2020-07-21
EPI_ISL_518262	NA
EPI_ISL_518264	2020-07-24
EPI_ISL_518265	2020-07-18
EPI_ISL_518266	NA
EPI_ISL_518267	2020-07-25
EPI_ISL_518268	2020-07-16
EPI_ISL_518269	2020-07-21
EPI_ISL_518270	2020-07-21
EPI_ISL_518271	NA
EPI_ISL_518272	2020-07-18
EPI_ISL_518273	2020-07-19
EPI_ISL_518274	2020-07-20
EPI_ISL_518275	2020-07-19
EPI_ISL_518276	2020-07-17
EPI_ISL_518277	2020-07-20
EPI_ISL_518278	NA
EPI_ISL_518279	NA
EPI_ISL_518280	2020-07-20
EPI_ISL_518282	2020-07-18
EPI_ISL_518283	2020-07-14
EPI_ISL_518284	2020-07-21
EPI_ISL_518285	2020-07-12
EPI_ISL_518286	2020-07-26
EPI_ISL_518287	NA
EPI_ISL_518288	2020-06-17
EPI_ISL_518289	2020-07-24
EPI_ISL_518290	2020-07-24
EPI_ISL_518292	2020-07-23
EPI_ISL_518293	2020-07-20
EPI_ISL_518294	2020-07-21
EPI_ISL_518295	2020-07-23
EPI_ISL_518296	2020-07-23
EPI_ISL_518297	2020-07-23
EPI_ISL_518298	NA
EPI_ISL_518299	2020-07-23
EPI_ISL_518300	2020-07-22
EPI_ISL_518301	NA
EPI_ISL_518302	2020-07-24
EPI_ISL_518303	2020-07-22
EPI_ISL_518305	2020-07-24
EPI_ISL_518306	2020-07-24
EPI_ISL_518307	NA
EPI_ISL_518308	2020-07-26
EPI_ISL_518309	2020-07-22
EPI_ISL_518310	2020-07-25
EPI_ISL_518311	2020-07-23
EPI_ISL_518312	2020-07-20
EPI_ISL_518313	2020-07-19
EPI_ISL_518314	2020-07-20
EPI_ISL_518315	2020-07-21
EPI_ISL_518316	2020-07-25
EPI_ISL_518319	2020-07-23
EPI_ISL_518321	2020-07-23
EPI_ISL_518322	2020-07-13
EPI_ISL_518323	NA
EPI_ISL_518324	2020-07-25
EPI_ISL_518325	2020-07-25
EPI_ISL_518326	2020-07-25
EPI_ISL_518327	2020-07-22
EPI_ISL_518328	2020-07-22
EPI_ISL_518329	2020-07-18
EPI_ISL_518330	2020-07-21
EPI_ISL_518331	2020-07-10
EPI_ISL_518333	2020-07-20
EPI_ISL_518334	2020-07-17
EPI_ISL_518335	2020-07-12
EPI_ISL_518336	2020-07-26
EPI_ISL_518337	2020-07-25
EPI_ISL_518339	2020-07-19
EPI_ISL_518340	2020-07-18
EPI_ISL_518342	2020-07-19
EPI_ISL_518343	2020-07-21
EPI_ISL_518344	2020-07-19
EPI_ISL_518345	NA
EPI_ISL_518346	2020-07-22
EPI_ISL_518347	2020-07-21
EPI_ISL_518349	2020-07-21
EPI_ISL_518350	2020-07-18
EPI_ISL_518351	2020-07-21
EPI_ISL_518353	2020-07-21
EPI_ISL_518354	2020-07-19
EPI_ISL_518355	2020-07-21
EPI_ISL_518356	NA
EPI_ISL_518357	2020-07-18
EPI_ISL_518358	2020-07-23
EPI_ISL_518359	NA
EPI_ISL_518360	2020-07-19
EPI_ISL_518361	2020-07-20
EPI_ISL_518362	2020-07-29
EPI_ISL_518363	2020-07-19
EPI_ISL_518364	NA
EPI_ISL_518365	2020-07-21
EPI_ISL_518366	NA
EPI_ISL_518367	2020-07-11
EPI_ISL_518368	NA
EPI_ISL_518369	2020-07-18
EPI_ISL_518370	2020-07-19
EPI_ISL_518371	2020-07-22
EPI_ISL_518372	2020-07-17
EPI_ISL_518373	2020-07-19
EPI_ISL_518374	NA
EPI_ISL_518375	2020-07-19
EPI_ISL_518376	2020-07-22
EPI_ISL_518377	2020-07-22
EPI_ISL_518378	2020-07-21
EPI_ISL_518379	NA
EPI_ISL_518380	NA
EPI_ISL_518381	2020-07-17
EPI_ISL_518382	2020-07-22
EPI_ISL_518383	2020-07-23
EPI_ISL_518384	NA
EPI_ISL_518385	NA
EPI_ISL_518386	2020-07-08
EPI_ISL_518388	2020-07-14
EPI_ISL_518389	2020-07-15
EPI_ISL_518390	2020-07-14
EPI_ISL_518391	2020-07-14
EPI_ISL_518393	2020-07-13
EPI_ISL_518394	2020-07-16
EPI_ISL_518395	2020-07-15
EPI_ISL_518396	2020-07-14
EPI_ISL_518397	2020-07-19
EPI_ISL_518398	2020-07-13
EPI_ISL_518399	2020-07-14
EPI_ISL_518400	2020-07-16
EPI_ISL_518401	2020-07-16
EPI_ISL_518402	2020-07-19
EPI_ISL_518403	2020-07-17
EPI_ISL_518404	2020-07-23
EPI_ISL_518405	2020-07-24
EPI_ISL_518406	2020-07-18
EPI_ISL_518407	2020-07-18
EPI_ISL_518408	2020-07-07
EPI_ISL_518410	NA
EPI_ISL_518411	2020-07-14
EPI_ISL_518412	2020-07-17
EPI_ISL_518414	2020-06-30
EPI_ISL_518415	2020-07-20
EPI_ISL_518416	2020-07-13
EPI_ISL_518417	2020-07-27
EPI_ISL_518418	2020-07-24
EPI_ISL_518420	NA
EPI_ISL_518421	2020-07-23
EPI_ISL_518422	2020-07-18
EPI_ISL_518424	2020-07-15
EPI_ISL_518425	2020-07-16
EPI_ISL_518426	2020-07-16
EPI_ISL_518428	2020-07-15
EPI_ISL_518429	2020-07-16
EPI_ISL_518430	NA
EPI_ISL_518433	2020-07-16
EPI_ISL_518434	2020-07-14
EPI_ISL_518435	2020-07-17
EPI_ISL_518436	2020-07-12
EPI_ISL_518437	2020-07-15
EPI_ISL_518438	2020-07-14
EPI_ISL_518439	2020-07-13
EPI_ISL_518440	2020-07-17
EPI_ISL_518442	2020-07-16
EPI_ISL_518443	2020-07-16
EPI_ISL_518444	2020-07-16
EPI_ISL_518445	2020-07-15
EPI_ISL_518446	2020-07-16
EPI_ISL_518448	2020-07-13
EPI_ISL_518449	2020-07-15
EPI_ISL_518450	2020-07-16
EPI_ISL_518451	2020-07-16
EPI_ISL_518452	2020-07-15
EPI_ISL_518453	2020-07-11
EPI_ISL_518455	2020-07-16
EPI_ISL_518456	2020-07-07
EPI_ISL_518457	2020-07-16
EPI_ISL_518458	2020-07-14
EPI_ISL_518459	2020-07-16
EPI_ISL_518460	2020-07-05
EPI_ISL_518461	2020-07-16
EPI_ISL_518462	2020-07-16
EPI_ISL_518463	2020-07-18
EPI_ISL_518465	2020-07-14
EPI_ISL_518466	NA
EPI_ISL_518467	NA
EPI_ISL_518468	2020-07-19
EPI_ISL_518469	2020-07-17
EPI_ISL_518470	2020-07-14
EPI_ISL_518471	2020-07-17
EPI_ISL_518473	2020-07-01
EPI_ISL_518474	2020-07-18
EPI_ISL_518475	2020-07-19
EPI_ISL_518477	2020-07-19
EPI_ISL_518479	2020-07-25
EPI_ISL_518480	2020-07-07
EPI_ISL_518481	2020-07-08
EPI_ISL_518482	NA
EPI_ISL_518483	2020-07-05
EPI_ISL_518484	2020-07-03
EPI_ISL_518486	2020-07-13
EPI_ISL_518487	2020-07-12
EPI_ISL_518488	2020-07-10
EPI_ISL_518489	2020-07-09
EPI_ISL_518490	2020-07-04
EPI_ISL_518491	2020-07-19
EPI_ISL_518492	2020-07-20
EPI_ISL_518493	2020-07-20
EPI_ISL_518494	2020-07-20
EPI_ISL_518495	2020-07-11
EPI_ISL_518496	2020-07-12
EPI_ISL_518497	2020-07-20
EPI_ISL_518498	2020-07-23
EPI_ISL_518499	2020-07-19
EPI_ISL_518500	2020-07-15
EPI_ISL_518501	2020-07-18
EPI_ISL_518502	2020-07-18
EPI_ISL_518503	2020-07-19
EPI_ISL_518504	2020-07-17
EPI_ISL_518505	2020-07-16
EPI_ISL_518506	2020-07-11
EPI_ISL_518507	2020-07-08
EPI_ISL_518508	2020-07-10
EPI_ISL_518509	2020-07-02
EPI_ISL_518510	2020-07-18
EPI_ISL_518511	2020-07-19
EPI_ISL_518512	NA
EPI_ISL_518513	NA
EPI_ISL_518514	2020-07-18
EPI_ISL_518515	NA
EPI_ISL_518516	2020-07-20
EPI_ISL_518517	2020-07-16
EPI_ISL_518518	2020-07-17
EPI_ISL_518519	2020-07-15
EPI_ISL_518520	2020-07-13
EPI_ISL_518522	2020-07-13
EPI_ISL_518523	2020-07-19
EPI_ISL_518524	2020-07-21
EPI_ISL_518525	2020-07-19
EPI_ISL_518526	NA
EPI_ISL_518527	2020-07-14
EPI_ISL_518528	NA
EPI_ISL_518529	2020-07-17
EPI_ISL_518530	2020-07-06
EPI_ISL_518531	2020-07-20
EPI_ISL_518532	2020-07-19
EPI_ISL_518533	2020-07-17
EPI_ISL_518534	2020-07-20
EPI_ISL_518535	2020-07-20
EPI_ISL_518536	2020-07-23
EPI_ISL_518537	2020-07-16
EPI_ISL_518538	2020-07-18
EPI_ISL_518539	2020-07-17
EPI_ISL_518540	2020-07-20
EPI_ISL_518541	2020-07-19
EPI_ISL_518542	2020-07-18
EPI_ISL_518543	2020-07-13
EPI_ISL_518545	NA
EPI_ISL_518546	2020-07-18
EPI_ISL_518547	2020-07-20
EPI_ISL_518548	2020-07-20
EPI_ISL_518549	2020-07-21
EPI_ISL_518550	2020-07-17
EPI_ISL_518551	NA
EPI_ISL_518552	2020-07-22
EPI_ISL_518553	2020-07-20
EPI_ISL_518554	2020-07-17
EPI_ISL_518555	2020-07-16
EPI_ISL_518556	2020-07-17
EPI_ISL_518557	2020-07-21
EPI_ISL_518558	2020-07-12
EPI_ISL_518559	2020-07-24
EPI_ISL_518560	NA
EPI_ISL_518561	NA
EPI_ISL_518562	NA
EPI_ISL_518563	NA
EPI_ISL_518564	NA
EPI_ISL_518565	2020-07-21
EPI_ISL_518566	2020-07-13
EPI_ISL_518567	2020-07-20
EPI_ISL_518568	2020-08-04
EPI_ISL_518569	2020-07-25
EPI_ISL_518571	NA
EPI_ISL_518572	NA
EPI_ISL_518573	NA
EPI_ISL_518574	NA
EPI_ISL_518576	2020-07-19
EPI_ISL_518577	2020-07-19
EPI_ISL_518578	2020-07-17
EPI_ISL_518579	2020-07-20
EPI_ISL_518580	2020-07-18
EPI_ISL_518581	2020-07-27
EPI_ISL_518582	2020-07-22
EPI_ISL_518584	2020-07-28
EPI_ISL_518585	NA
EPI_ISL_518586	NA
EPI_ISL_518587	2020-07-17
EPI_ISL_518588	2020-07-20
EPI_ISL_518589	2020-07-21
EPI_ISL_518590	NA
EPI_ISL_518591	2020-07-13
EPI_ISL_518592	2020-07-19
EPI_ISL_518594	NA
EPI_ISL_518595	2020-07-10
EPI_ISL_518596	2020-07-16
EPI_ISL_518597	2020-07-13
EPI_ISL_518599	2020-07-19
EPI_ISL_518600	2020-07-17
EPI_ISL_518601	2020-07-18
EPI_ISL_518602	2020-07-18
EPI_ISL_518603	2020-07-17
EPI_ISL_518604	2020-07-23
EPI_ISL_518606	NA
EPI_ISL_518609	2020-07-20
EPI_ISL_518610	2020-07-20
EPI_ISL_518611	2020-07-20
EPI_ISL_518612	2020-07-18
EPI_ISL_518613	2020-07-18
EPI_ISL_518614	NA
EPI_ISL_518615	2020-07-09
EPI_ISL_518616	2020-07-19
EPI_ISL_518617	2020-07-19
EPI_ISL_518618	2020-07-21
EPI_ISL_518619	2020-07-15
EPI_ISL_518620	2020-07-21
EPI_ISL_518621	NA
EPI_ISL_518622	NA
EPI_ISL_518623	2020-07-21
EPI_ISL_518624	2020-07-22
EPI_ISL_518625	2020-07-20
EPI_ISL_518626	2020-07-19
EPI_ISL_518628	2020-07-20
EPI_ISL_518629	2020-07-19
EPI_ISL_518630	2020-07-19
EPI_ISL_518631	2020-08-03
EPI_ISL_518632	NA
EPI_ISL_518633	2020-07-21
EPI_ISL_518634	2020-07-18
EPI_ISL_518635	2020-07-15
EPI_ISL_518637	2020-07-13
EPI_ISL_518638	2020-07-18
EPI_ISL_518639	NA
EPI_ISL_518640	2020-07-19
EPI_ISL_518641	2020-07-20
EPI_ISL_518642	2020-07-21
EPI_ISL_518643	2020-07-24
EPI_ISL_518644	2020-07-20
EPI_ISL_518645	NA
EPI_ISL_518646	2020-07-15
EPI_ISL_518647	2020-07-17
EPI_ISL_518648	2020-07-10
EPI_ISL_518649	2020-07-17
EPI_ISL_518650	2020-07-16
EPI_ISL_518651	2020-07-18
EPI_ISL_518652	2020-07-19
EPI_ISL_518653	2020-07-17
EPI_ISL_518654	2020-07-20
EPI_ISL_518655	2020-07-16
EPI_ISL_518656	NA
EPI_ISL_518657	2020-07-18
EPI_ISL_518658	NA
EPI_ISL_518659	2020-07-22
EPI_ISL_518662	2020-07-19
EPI_ISL_518663	2020-07-17
EPI_ISL_518664	2020-07-20
EPI_ISL_518665	2020-07-21
EPI_ISL_518666	2020-07-17
EPI_ISL_518667	2020-07-17
EPI_ISL_518668	2020-07-21
EPI_ISL_518669	2020-07-18
EPI_ISL_518670	2020-07-20
EPI_ISL_518671	2020-07-21
EPI_ISL_518672	2020-07-20
EPI_ISL_518673	2020-07-18
EPI_ISL_518674	2020-07-21
EPI_ISL_518675	2020-07-18
EPI_ISL_518676	2020-07-18
EPI_ISL_518677	2020-07-19
EPI_ISL_518678	2020-07-19
EPI_ISL_518680	2020-07-18
EPI_ISL_518681	2020-07-20
EPI_ISL_518682	2020-07-20
EPI_ISL_518683	2020-07-21
EPI_ISL_518684	2020-07-21
EPI_ISL_518685	2020-07-22
EPI_ISL_518686	2020-07-20
EPI_ISL_518687	2020-07-20
EPI_ISL_518688	2020-07-17
EPI_ISL_518689	2020-07-19
EPI_ISL_518690	2020-07-21
EPI_ISL_518691	2020-07-22
EPI_ISL_518692	2020-07-20
EPI_ISL_518693	2020-07-22
EPI_ISL_518694	2020-07-17
EPI_ISL_518695	2020-07-15
EPI_ISL_518696	NA
EPI_ISL_518697	2020-07-17
EPI_ISL_518698	2020-07-16
EPI_ISL_518699	2020-07-23
EPI_ISL_518701	2020-07-16
EPI_ISL_518702	NA
EPI_ISL_518703	2020-07-19
EPI_ISL_518704	2020-08-01
EPI_ISL_518705	NA
EPI_ISL_518706	2020-07-21
EPI_ISL_518707	2020-07-20
EPI_ISL_518708	2020-07-17
EPI_ISL_518709	2020-07-17
EPI_ISL_518710	2020-07-08
EPI_ISL_518711	NA
EPI_ISL_518712	NA
EPI_ISL_518713	2020-07-17
EPI_ISL_518714	2020-07-17
EPI_ISL_518716	2020-07-18
EPI_ISL_518717	2020-07-16
EPI_ISL_518718	NA
EPI_ISL_518719	2020-07-22
EPI_ISL_518720	NA
EPI_ISL_518721	2020-07-22
EPI_ISL_518722	2020-07-15
EPI_ISL_518723	2020-07-14
EPI_ISL_518724	2020-07-16
EPI_ISL_518725	2020-07-22
EPI_ISL_518726	2020-07-21
EPI_ISL_518727	2020-07-20
EPI_ISL_518728	2020-07-20
EPI_ISL_518729	2020-08-07
EPI_ISL_518730	2020-07-22
EPI_ISL_518731	2020-07-21
EPI_ISL_518732	2020-07-11
EPI_ISL_518733	2020-07-19
EPI_ISL_518734	2020-07-16
EPI_ISL_518735	NA
EPI_ISL_518736	2020-07-20
EPI_ISL_518737	2020-07-28
EPI_ISL_518738	NA
EPI_ISL_518739	2020-07-30
EPI_ISL_518740	2020-08-04
EPI_ISL_518741	2020-07-22
EPI_ISL_518742	NA
EPI_ISL_518743	2020-07-14
EPI_ISL_518744	2020-07-20
EPI_ISL_518745	NA
EPI_ISL_518746	2020-07-17
EPI_ISL_518747	2020-07-19
EPI_ISL_518748	2020-07-19
EPI_ISL_518749	2020-07-06
EPI_ISL_518750	2020-07-19
EPI_ISL_518751	2020-07-31
EPI_ISL_518752	NA
EPI_ISL_518753	2020-07-23
EPI_ISL_518754	2020-07-20
EPI_ISL_518755	2020-07-16
EPI_ISL_518756	2020-07-20
EPI_ISL_518757	2020-07-01
EPI_ISL_518758	2020-07-20
EPI_ISL_518759	2020-07-21
EPI_ISL_518760	NA
EPI_ISL_518761	2020-07-25
EPI_ISL_518762	2020-07-27
EPI_ISL_518763	2020-07-21
EPI_ISL_518764	NA
EPI_ISL_518765	2020-07-18
EPI_ISL_518766	2020-07-20
EPI_ISL_518767	2020-07-18
EPI_ISL_518768	2020-07-19
EPI_ISL_518769	2020-07-19
EPI_ISL_518770	2020-07-18
EPI_ISL_518771	2020-07-18
EPI_ISL_518773	2020-07-26
EPI_ISL_518774	2020-07-23
EPI_ISL_518775	2020-07-24
EPI_ISL_518776	2020-07-22
EPI_ISL_518777	2020-07-23
EPI_ISL_518778	2020-07-23
EPI_ISL_518779	NA
EPI_ISL_518780	2020-07-23
EPI_ISL_518781	2020-07-22
EPI_ISL_518782	2020-07-21
EPI_ISL_518783	2020-07-22
EPI_ISL_518784	2020-07-26
EPI_ISL_518785	2020-07-19
EPI_ISL_518786	2020-07-21
EPI_ISL_518787	2020-07-23
EPI_ISL_518788	2020-07-05
EPI_ISL_518789	2020-07-19
EPI_ISL_518790	2020-07-09
EPI_ISL_518791	2020-07-20
EPI_ISL_518792	NA
EPI_ISL_518794	2020-07-11
EPI_ISL_518795	2020-07-23
EPI_ISL_518796	2020-07-24
EPI_ISL_518901	2020-07-14
EPI_ISL_518902	2020-07-10
EPI_ISL_518903	2020-07-16
EPI_ISL_518906	NA
EPI_ISL_518907	2020-07-19
EPI_ISL_518908	NA
EPI_ISL_518909	2020-07-13
EPI_ISL_518910	2020-07-10
EPI_ISL_518911	NA
EPI_ISL_518912	2020-07-14
EPI_ISL_518913	2020-07-14
EPI_ISL_518914	2020-07-10
EPI_ISL_518917	2020-07-16
EPI_ISL_518918	2020-07-14
EPI_ISL_518919	NA
EPI_ISL_518920	NA
EPI_ISL_518921	2020-07-15
EPI_ISL_518922	2020-07-16
EPI_ISL_518923	2020-07-11
EPI_ISL_518924	NA
EPI_ISL_518925	2020-07-11
EPI_ISL_518926	2020-07-16
EPI_ISL_518927	NA
EPI_ISL_518928	2020-07-15
EPI_ISL_518929	2020-07-16
EPI_ISL_518930	2020-07-08
EPI_ISL_518931	2020-07-15
EPI_ISL_518932	2020-07-19
EPI_ISL_518933	2020-07-24
EPI_ISL_518934	NA
EPI_ISL_518935	NA
EPI_ISL_518936	2020-07-15
EPI_ISL_518937	2020-07-11
EPI_ISL_518938	2020-07-13
EPI_ISL_518939	NA
EPI_ISL_518940	2020-07-10
EPI_ISL_518941	2020-07-06
EPI_ISL_518943	2020-07-16
EPI_ISL_518944	2020-07-16
EPI_ISL_518945	2020-07-15
EPI_ISL_518946	NA
EPI_ISL_518947	2020-07-09
EPI_ISL_518948	2020-07-13
EPI_ISL_518949	2020-07-12
EPI_ISL_518950	2020-07-14
EPI_ISL_518951	2020-07-11
EPI_ISL_518952	2020-07-13
EPI_ISL_518953	2020-07-15
EPI_ISL_518955	2020-07-14
EPI_ISL_518956	2020-07-12
EPI_ISL_518957	2020-07-11
EPI_ISL_518958	2020-07-10
EPI_ISL_518959	2020-07-11
EPI_ISL_518960	2020-07-14
EPI_ISL_518961	2020-07-14
EPI_ISL_518962	2020-07-14
EPI_ISL_518963	2020-07-11
EPI_ISL_518964	2020-07-14
EPI_ISL_518965	NA
EPI_ISL_518967	2020-07-18
EPI_ISL_518968	NA
EPI_ISL_518969	2020-07-19
EPI_ISL_518970	2020-07-18
EPI_ISL_518971	2020-07-19
EPI_ISL_518972	2020-07-06
EPI_ISL_518973	2020-07-19
EPI_ISL_518975	2020-07-18
EPI_ISL_518977	2020-07-11
EPI_ISL_518978	2020-07-15
EPI_ISL_518979	2020-07-14
EPI_ISL_518980	2020-07-13
EPI_ISL_518981	2020-07-10
EPI_ISL_518982	NA
EPI_ISL_518983	2020-07-09
EPI_ISL_518984	2020-07-09
EPI_ISL_518985	2020-07-11
EPI_ISL_518986	2020-07-11
EPI_ISL_518987	2020-07-11
EPI_ISL_518988	2020-07-10
EPI_ISL_518989	2020-07-09
EPI_ISL_518990	2020-07-09
EPI_ISL_518991	2020-07-09
EPI_ISL_518992	2020-07-05
EPI_ISL_518994	2020-07-10
EPI_ISL_518995	2020-07-11
EPI_ISL_518996	2020-07-11
EPI_ISL_518997	2020-07-04
EPI_ISL_518998	NA
EPI_ISL_518999	2020-07-09
EPI_ISL_519000	NA
EPI_ISL_519001	2020-07-06
EPI_ISL_519002	2020-07-10
EPI_ISL_519003	2020-07-05
EPI_ISL_519004	2020-07-12
EPI_ISL_519005	2020-07-10
EPI_ISL_519006	NA
EPI_ISL_519008	2020-07-03
EPI_ISL_519009	NA
EPI_ISL_519010	NA
EPI_ISL_519011	2020-07-11
EPI_ISL_519013	2020-07-10
EPI_ISL_519014	NA
EPI_ISL_519015	2020-07-08
EPI_ISL_519016	2020-07-06
EPI_ISL_519017	2020-07-03
EPI_ISL_519018	2020-07-11
EPI_ISL_519019	2020-07-08
EPI_ISL_519020	2020-07-12
EPI_ISL_519022	NA
EPI_ISL_519023	2020-07-07
EPI_ISL_519025	2020-07-10
EPI_ISL_519026	2020-07-10
EPI_ISL_519027	2020-07-09
EPI_ISL_519028	2020-07-10
EPI_ISL_519029	2020-07-09
EPI_ISL_519030	2020-07-06
EPI_ISL_519031	2020-07-01
EPI_ISL_519032	NA
EPI_ISL_519033	2020-07-16
EPI_ISL_519034	2020-07-10
EPI_ISL_519035	2020-07-05
EPI_ISL_519036	2020-07-09
EPI_ISL_519037	NA
EPI_ISL_519038	2020-07-13
EPI_ISL_519039	2020-07-07
EPI_ISL_519040	2020-07-11
EPI_ISL_519041	2020-07-09
EPI_ISL_519042	2020-07-11
EPI_ISL_519043	2020-07-13
EPI_ISL_519044	2020-07-18
EPI_ISL_519045	NA
EPI_ISL_519046	NA
EPI_ISL_519047	NA
EPI_ISL_519048	NA
EPI_ISL_519049	NA
EPI_ISL_519050	2020-06-25
EPI_ISL_519051	2020-07-07
EPI_ISL_519052	2020-07-16
EPI_ISL_519053	2020-07-13
EPI_ISL_519054	NA
EPI_ISL_519055	2020-07-18
EPI_ISL_519056	2020-07-14
EPI_ISL_519057	2020-07-15
EPI_ISL_519058	2020-07-13
EPI_ISL_519059	2020-07-16
EPI_ISL_519060	2020-07-16
EPI_ISL_519061	2020-07-16
EPI_ISL_519062	NA
EPI_ISL_519063	2020-07-12
EPI_ISL_519064	2020-07-17
EPI_ISL_519065	2020-07-14
EPI_ISL_519066	2020-07-18
EPI_ISL_519067	2020-07-14
EPI_ISL_519068	2020-07-13
EPI_ISL_519069	NA
EPI_ISL_519070	NA
EPI_ISL_519071	2020-07-16
EPI_ISL_519072	NA
EPI_ISL_519073	2020-07-15
EPI_ISL_519074	NA
EPI_ISL_519075	NA
EPI_ISL_519076	2020-07-03
EPI_ISL_519077	2020-07-03
EPI_ISL_519079	NA
EPI_ISL_519082	NA
EPI_ISL_519083	2020-07-16
EPI_ISL_519084	2020-07-19
EPI_ISL_519085	NA
EPI_ISL_519086	NA
EPI_ISL_519087	2020-07-10
EPI_ISL_519088	2020-07-17
EPI_ISL_519089	NA
EPI_ISL_519090	NA
EPI_ISL_519092	2020-07-18
EPI_ISL_519093	2020-07-16
EPI_ISL_519094	NA
EPI_ISL_519095	2020-07-12
EPI_ISL_519096	2020-07-13
EPI_ISL_519097	NA
EPI_ISL_519098	2020-07-17
EPI_ISL_519099	2020-07-13
EPI_ISL_519100	NA
EPI_ISL_519101	2020-07-14
EPI_ISL_519102	2020-07-13
EPI_ISL_519103	2020-07-13
EPI_ISL_519104	2020-07-11
EPI_ISL_519105	NA
EPI_ISL_519106	2020-07-12
EPI_ISL_519107	2020-07-12
EPI_ISL_519108	2020-07-16
EPI_ISL_519109	NA
EPI_ISL_519110	2020-07-16
EPI_ISL_519111	2020-07-14
EPI_ISL_519112	2020-07-08
EPI_ISL_519113	2020-07-10
EPI_ISL_519114	2020-07-12
EPI_ISL_519115	2020-07-17
EPI_ISL_519116	2020-07-12
EPI_ISL_519117	2020-07-10
EPI_ISL_519118	2020-07-14
EPI_ISL_519119	2020-07-14
EPI_ISL_519120	2020-07-11
EPI_ISL_519121	2020-07-08
EPI_ISL_519122	2020-07-11
EPI_ISL_519123	NA
EPI_ISL_519124	NA
EPI_ISL_519125	2020-07-14
EPI_ISL_519126	2020-07-13
EPI_ISL_519127	2020-07-06
EPI_ISL_519128	2020-07-14
EPI_ISL_519129	NA
EPI_ISL_519130	2020-07-16
EPI_ISL_519131	2020-07-13
EPI_ISL_519132	NA
[truncated: 9,392 more rows]
